# Supplementary material for: Concomitant Pathologies and Their Impact on Parkinson Disease: A Narrative Overview of Current Evidence
Source: Int J Mol Sci. 2025 Mar 24;26(7):2942. doi: 10.3390/ijms26072942 (PMC11988849; doi:10.3390/ijms26072942)
Supplement: Supplementary file 1 [file ijms-26-02942-s001.zip]

Archive with 1 entries (1 files):
- ijms-3525803-supplementary.pdf
